# Supplementary material for: NF45/NF90‐mediated rDNA transcription provides a novel target for immunosuppressant development
Source: EMBO Mol Med. 2021 Feb 8;13(3):e12834. doi: 10.15252/emmm.202012834 (PMC7933818; doi:10.15252/emmm.202012834)
Supplement: Supplementary file 2 — Source Data for Appendix [file EMMM-13-e12834-s008.zip]

Archive with 6 entries (5 files):
- Appendix_source_data/
- Appendix_source_data/Source Data For Appendix Figure S5.pdf
- Appendix_source_data/Source Data For Appendix Figure S2.pdf
- Appendix_source_data/.DS_Store
- Appendix_source_data/Source Data For Appendix Figure S1.pdf
- Appendix_source_data/Source Data For Appendix Figure S4A.pdf
