# Supplementary material for: NF45/NF90‐mediated rDNA transcription provides a novel target for immunosuppressant development
Source: EMBO Mol Med. 2021 Feb 8;13(3):e12834. doi: 10.15252/emmm.202012834 (PMC7933818; doi:10.15252/emmm.202012834)
Supplement: Supplementary file 5 — Source Data for Figure 2 [file EMMM-13-e12834-s003.zip]

Archive with 3 entries (2 files):
- Fig_2_source_data/
- Fig_2_source_data/Source Data For Figure 2D-.pdf
- Fig_2_source_data/Source Data For Figure 2D.pdf
